# Supplementary material for: Prognostic Value of Regnase-1 in High-Grade Soft Tissue Sarcoma: Favourable in UPS, Yet Inverted in Adjuvantly Irradiated Patients
Source: Cancers (Basel). 2026 Apr 29;18(9):1419. doi: 10.3390/cancers18091419 (PMC13162679; doi:10.3390/cancers18091419)
Supplement: Supplementary file 1 [file cancers-18-01419-s001.zip]

Archive with 1 entries (1 files):
- cancers-4242346-supplementary.pdf
